# Supplementary material for: Transcriptomic and physiological analysis identifies a gene network module highly associated with brassinosteroid regulation in hybrid sweetgum tissues differing in the capability of somatic embryogenesis
Source: Hortic Res. 2022 Jan 5;9:uhab047. doi: 10.1093/hr/uhab047 (PMC8788368; doi:10.1093/hr/uhab047)
Supplement: Web_Material_uhab047 [file web_material_uhab047.zip]

Archive with 2 entries (2 files):
- author_meta_data.xml
- HORTRES-04190-s01.docx
