# Supplementary material for: Transcriptomic and physiological analysis identifies a gene network module highly associated with brassinosteroid regulation in hybrid sweetgum tissues differing in the capability of somatic embryogenesis
Source: Hortic Res. 2022 Jan 5;9:uhab047. doi: 10.1093/hr/uhab047 (PMC8788368; doi:10.1093/hr/uhab047)
Supplement: Web_Material_uhab047 [file web_material_uhab047.zip › author_meta_data.xml]

<?xml version="1.0" encoding="UTF-8"?>    
<!DOCTYPE author-meta-data SYSTEM "AUTHOR_META_DATA.dtd">
<author-meta-data>
  <author-contributions>
  </author-contributions>
  <author-list>
    <author>
      <author-affiliation>University of Victoria, Biology, Victoria, BC, Canada</author-affiliation>
      <author-name>Lisheng Kong</author-name>
      <author-orcid>null</author-orcid>
    </author>
    <author>
      <author-affiliation>Beijing Forestry University, China</author-affiliation>
      <author-name>Ruirui Zhao</author-name>
      <author-orcid>null</author-orcid>
    </author>
    <author>
      <author-affiliation>Beijing Forestry University, China</author-affiliation>
      <author-name>Ying Cui</author-name>
      <author-orcid>null</author-orcid>
    </author>
    <author>
      <author-affiliation>Beijing Forestry University, China</author-affiliation>
      <author-name>Ying Gao</author-name>
      <author-orcid>null</author-orcid>
    </author>
    <author>
      <author-affiliation>Beijing Forestry University, China</author-affiliation>
      <author-name>Shuaizheng Qi</author-name>
      <author-orcid>null</author-orcid>
    </author>
    <author>
      <author-affiliation>Beijing Forestry University, China</author-affiliation>
      <author-name>Shuaifei Jiang</author-name>
      <author-orcid>null</author-orcid>
    </author>
    <author>
      <author-affiliation>Beijing Forestry University, China</author-affiliation>
      <author-name>Jian Zhao</author-name>
      <author-orcid>null</author-orcid>
    </author>
    <author>
      <author-affiliation></author-affiliation>
      <author-name>Jin-Feng Zhang</author-name>
      <author-orcid>null</author-orcid>
    </author>
  </author-list>
  <funding-details>
    <funding-detail>
      <author-funders>
      </author-funders>
      <funders>
        <funder>
          <funder-name>Project fund (Somatic embryogenesis and high efficient propagation technology in trees) provided by Beijing Advanced Innovation Center for Tree Breeding by Molecular Design</funder-name>
        </funder>
      </funders>
      <funding-detail-author>Lisheng Kong</funding-detail-author>
    </funding-detail>
    <funding-detail>
      <author-funders>
      </author-funders>
      <funders>
        <funder>
          <funder-name>National Forestry and Grassland Administration Promotion Project of China (2020133102), the Fundamental Research Funds for the Central Universities (2015ZCQ-SW-02), Major Science and Technology Special Project of Xuchang, Henan province, China (20170112006).</funder-name>
        </funder>
      </funders>
      <funding-detail-author>Jin-Feng Zhang</funding-detail-author>
    </funding-detail>
  </funding-details>
  <manuscript-title>Transcriptomic and physiological analysis identifies a gene network module highly associated with brassinosteroid regulation in hybrid sweetgum tissues differing in the capability of somatic embryogenesis</manuscript-title>
</author-meta-data>
